# Supplementary material for: Underestimated health risks: polystyrene micro- and nanoplastics jointly induce intestinal barrier dysfunction by ROS-mediated epithelial cell apoptosis
Source: Part Fibre Toxicol. 2021 Jun 7;18:20. doi: 10.1186/s12989-021-00414-1 (PMC8186235; doi:10.1186/s12989-021-00414-1)
Supplement: Supplementary file 2 — Additional file 2. These values correspond to the heatmaps in Fig. 5. [file 12989_2021_414_MOESM2_ESM.xlsx]

## Sheet: Duodenum
Gene	Mean ± SD						P
	Control	PS50-250 mg/kg	PS50-500 mg/kg	PS500-250 mg/kg	PS500-500 mg/kg	Mixture	PS50-250 mg/kg / Control	PS50-500 mg/kg / Control	PS500-250 mg/kg / Control	PS500-500 mg/kg / Control	Mixture / Control
Tjp1	0 ± 5.06	5.46 ± 4.27	5.19 ± 4.31	5.52 ± 0.6	6.08 ± 1.02	5.66 ± 1.09	0	0	0	0	0
Tjp2	0 ± 6.82	13.58 ± 4.58	14.26 ± 4.36	15.15 ± 1.44	14.82 ± 1.67	15.28 ± 0.92	0	0	0	0	0
Tjp3	0 ± 2.81	5.89 ± 4.91	6.56 ± 4.47	7.71 ± 1.08	8 ± 1.64	7.55 ± 1.03	0.475	0.208	0.013	0.009	0.019
Ocln	0 ± 0.84	0.71 ± 4.61	0.42 ± 4.69	0.8 ± 0.95	1.33 ± 0.56	1.3 ± 0.46	0.102	0.037	0.133	0.886	0.823
Cldn1	0 ± 2.44	7.21 ± 5.17	9 ± 4.74	11.79 ± 2.79	9.72 ± 0.79	10.82 ± 1.22	0.278	0.776	0.014	0.384	0.075
Cldn2	0 ± 2.08	7.08 ± 5.04	8.41 ± 3.82	9.2 ± 1.45	8.51 ± 1.7	8.82 ± 1.48	0.159	0.009	0	0.004	0.001
Cldn3	0 ± 2.08	5.3 ± 5.12	5.5 ± 4.42	6.27 ± 1.05	5.58 ± 1.47	6.2 ± 0.42	0.932	0.875	0.229	0.789	0.266
Cldn4	0 ± 1.6	3.7 ± 5.3	3.51 ± 4.03	4.36 ± 1.71	3.33 ± 0.82	4.69 ± 1.14	0.364	0.296	0.952	0.176	0.7
Cldn5	0 ± 1.63	4.72 ± 5.71	6.74 ± 4.28	7.87 ± 2.4	7.29 ± 3.67	8.78 ± 0.79	0.0550979	0.702914	0.616545	0.986206	0.214717
Cldn6	0 ± 2.43	10.35 ± 1.43	12.84 ± 3.41	14.04 ± 3.2	13.92 ± 3.55	15.96 ± 2.53	0.854549	0.25592	0.0488204	0.0706969	0.0036529
Cldn7	0 ± 1.44	-0.27 ± 4.06	-1.17 ± 4.39	-0.7 ± 0.48	-1.36 ± 1.55	-0.44 ± 0.68	0.889	0.254	0.572	0.133	0.885
Cldn8	0 ± 1.95	7.54 ± 5.01	9.24 ± 4.35	8.95 ± 2.25	9.46 ± 2.91	10.52 ± 1.42	0.777	0.299	0.344	0.192	0.027
Cldn10	0 ± 2.75	10.1 ± 4.53	10.3 ± 4.87	12.23 ± 3.1	11.75 ± 1.27	12.33 ± 1.44	0.298	0.274	0.01	0.032	0.009
Cldn11	0 ± 2.01	7.43 ± 1.22	8.36 ± 5.16	11.08 ± 3.15	10.87 ± 3.38	11.31 ± 1.32	0.248187	0.645604	0.128243	0.194214	0.092388
Cldn12	0 ± 1.28	3.61 ± 4.63	4.27 ± 3.81	4.01 ± 1.86	3.21 ± 1.73	4.41 ± 0.86	0.836788	0.585703	0.769814	0.489914	0.41961
Cldn13	0 ± 3.41	9.14 ± 4.26	11.82 ± 3.31	13 ± 3.04	12.77 ± 1.51	13.88 ± 2.43	0.617375	0.307179	0.0620388	0.100131	0.0191589
Cldn14	0 ± 2.52	9.02 ± 3.79	10.49 ± 4.21	11.05 ± 3.48	10.36 ± 1.78	12.06 ± 1.76	0.678	0.593	0.313	0.622	0.091
Cldn15	0 ± 1.44	4.67 ± 4.55	4.53 ± 4.45	4.7 ± 1.48	4.28 ± 1.04	5.29 ± 0.91	0.055	0.11	0.04	0.161	0.005
Cldn16	0 ± 1.86	6.36 ± 1.72	12.85 ± 4.82	8.7 ± 3.4	9.75 ± 3.29	10.9 ± 1.28	0.288609	0.0512574	0.898165	0.549692	0.197311
Cldn17	0 ± 2.38	10.05 ± 2.14	12.56 ± 3.28	13.67 ± 3.48	12.89 ± 2.05	14.82 ± 1.8	0.884	0.159	0.021	0.111	0.003
Cldn18	0 ± 2.49	8.87 ± 1.8	10.67 ± 5.07	14.2 ± 3.39	10.32 ± 2.26	12.54 ± 2.53	0.447	0.854	0.038	0.99	0.215
Cldn19	0 ± 4.41	10.03 ± 5.34	12.06 ± 4.38	15.66 ± 2.94	13.62 ± 2.32	14.99 ± 2.65	0.416	0.583	0.004	0.104	0.011
Cldn20	0 ± 1.02	4.41 ± 4.44	5.36 ± 3.84	5.6 ± 1.58	5.42 ± 0.88	5.43 ± 0.88	0.136606	0.96765	0.635633	0.881579	0.86451
Cldn22	0 ± 1.96	8.71 ± 4.67	9.84 ± 4.62	12.9 ± 2.75	11.44 ± 2.34	12.02 ± 1.88	0.665	0.657	0.005	0.086	0.025
Cldn23	0 ± 1.55	8.08 ± 4.85	8.67 ± 4.33	8.74 ± 1.08	9.4 ± 2.2	10.24 ± 1.21	0.483	0.18	0.104	0.021	0.001
Muc1	0 ± 3.34	5.94 ± 1.42	8.71 ± 1.36	10.55 ± 2.96	10.84 ± 1.76	9.11 ± 2.09	0.245	1	0.56	0.43	0.998
Muc2	0 ± 2.72	10.45 ± 5.08	10.87 ± 4.27	11.17 ± 0.56	12.62 ± 1.52	11.9 ± 0.95	0.193	0.054	0.632	0.21	0.385
Muc3	0 ± 1.25	9.81 ± 4.67	11.07 ± 4.91	8 ± 0.86	9.89 ± 1.04	8.91 ± 0.41	0.014	0.003	0.124	0.013	0.045
Muc4	0 ± 3.93	1.55 ± 4.54	2.84 ± 4.54	1.03 ± 1.29	1.72 ± 1.23	0.54 ± 1.65	0.707	0.986	0.534	0.763	0.384
Muc13	0 ± 3.95	15.39 ± 4.34	17.19 ± 4.46	14.4 ± 1.22	15.88 ± 0.93	14.06 ± 1.09	0.001	0	0.003	0.001	0.005

## Sheet: Jejunum
Gene	Mean ± SD						P
	Control	PS50-250 mg/kg	PS50-500 mg/kg	PS500-250 mg/kg	PS500-500 mg/kg	Mixture	PS50-250 mg/kg / Control	PS50-500 mg/kg / Control	PS500-250 mg/kg / Control	PS500-500 mg/kg / Control	Mixture / Control
Tjp1	0 ± 0.48	-0.31 ± 0.43	0.3 ± 0.27	0.15 ± 0.66	0.02 ± 1	0.67 ± 0.43	0.387	0.404	0.662	0.963	0.066
Tjp2	0 ± 0.65	-0.12 ± 0.35	0.33 ± 0.41	0.22 ± 0.49	0.03 ± 0.83	0.62 ± 0.5	0.653	0.219	0.398	0.899	0.025
Tjp3	0 ± 0.27	-0.42 ± 0.27	0.39 ± 0.09	0.15 ± 0.52	0.18 ± 1.09	0.69 ± 0.38	0.241	0.275	0.659	0.617	0.057
Ocln	0 ± 0.36	-0.36 ± 0.65	0.11 ± 0.48	0.06 ± 0.58	-0.31 ± 1.36	0.31 ± 0.99	0.456	0.821	0.893	0.525	0.524
Cldn1	0 ± 1.32	-0.14 ± 0.55	0.25 ± 1.49	-0.26 ± 1.22	0.55 ± 2.19	3.16 ± 1.01	0.875	0.774	0.765	0.527	0.001
Cldn2	0 ± 0.5	0.06 ± 0.13	0.04 ± 0.3	0.06 ± 0.79	0.59 ± 1.21	1.37 ± 0.34	0.866	0.923	0.88	0.123	0.001
Cldn3	0 ± 0.39	0.28 ± 0.43	0.22 ± 0.47	0.12 ± 0.42	1.01 ± 0.59	0.56 ± 0.64	0.419	0.533	0.739	0.007	0.113
Cldn4	0 ± 0.6	-0.77 ± 0.82	-0.3 ± 1	0.37 ± 0.75	0.73 ± 1.25	0.49 ± 0.52	0.194	0.612	0.527	0.215	0.405
Cldn5	0 ± 0.75	-0.46 ± 0.64	0.33 ± 0.83	-0.62 ± 1.33	0.26 ± 1.76	1.42 ± 0.84	0.513627	0.640109	0.38466	0.718287	0.0548758
Cldn6	0 ± 2.06	0.47 ± 1.43	1.13 ± 2.35	-0.17 ± 1.92	1.53 ± 3.96	4.12 ± 1.38	0.754	0.453	0.909	0.312	0.01
Cldn7	0 ± 0.72	-0.29 ± 0.11	-0.57 ± 0.61	-0.05 ± 1	0.15 ± 0.97	0.07 ± 1.1	0.5	0.199	0.899	0.738	0.877
Cldn8	0 ± 0.61	0.23 ± 0.84	-0.04 ± 1.22	-0.06 ± 1.72	0.41 ± 1.35	1.94 ± 0.7	0.738564	0.958777	0.932514	0.555983	0.0100393
Cldn10	0 ± 1.27	0.67 ± 0.38	0.64 ± 1.45	0.11 ± 1.37	0.47 ± 1.52	2.34 ± 1.4	0.39788	0.422112	0.892494	0.550667	0.00612658
Cldn11	0 ± 1.41	0.06 ± 1	-0.6 ± 2.32	-0.88 ± 1.53	0.02 ± 2.82	0.95 ± 1.37	0.958	0.613	0.461	0.984	0.423
Cldn12	0 ± 0.67	0.27 ± 0.55	0.6 ± 0.66	0.59 ± 0.77	0.3 ± 1.67	0.79 ± 0.62	0.632	0.287	0.29	0.592	0.161
Cldn13	0 ± 1.35	0.12 ± 1.14	-1.05 ± 2.41	-0.8 ± 1.23	-0.65 ± 2.61	1.07 ± 1.08	0.916	0.362	0.485	0.569	0.349
Cldn14	0 ± 1.16	-0.88 ± 0.66	-1.29 ± 3.24	-0.38 ± 2.03	-1.16 ± 3.62	1.19 ± 1.88	0.56	0.395	0.802	0.445	0.434
Cldn15	0 ± 0.26	0.53 ± 0.32	-0.29 ± 0.87	0.27 ± 0.54	0.06 ± 0.91	0.31 ± 1.12	0.277	0.552	0.58	0.898	0.526
Cldn16	0 ± 2.27	-0.24 ± 0.88	0.33 ± 2.54	-0.87 ± 2.57	-0.88 ± 3.39	2.38 ± 1	0.871155	0.822592	0.557472	0.549016	0.115322
Cldn17	0 ± 2.32	0.06 ± 0.89	0.45 ± 3.81	-2.21 ± 2.58	0.42 ± 3.44	2.3 ± 1.45	0.974	0.796	0.21	0.807	0.191
Cldn18	0 ± 1.42	-0.89 ± 1.24	-0.32 ± 2.8	-0.49 ± 2.06	-0.1 ± 1.7	1.5 ± 1.99	0.480321	0.796647	0.693555	0.934431	0.237673
Cldn19	0 ± 1.27	-0.15 ± 0.92	0.24 ± 3.29	-0.46 ± 2.01	0.18 ± 2.55	2.48 ± 0.81	0.906	0.852	0.725	0.889	0.067
Cldn20	0 ± 0.54	-0.17 ± 0.57	-0.04 ± 0.66	0.28 ± 0.81	-0.42 ± 1.3	1 ± 0.63	0.755406	0.933667	0.605242	0.440575	0.0739584
Cldn22	0 ± 1.19	0.38 ± 0.57	0.32 ± 1.92	0.58 ± 1.25	0.15 ± 1.98	2.89 ± 2.14	0.708543	0.751946	0.568898	0.87936	0.00815312
Cldn23	0 ± 0.41	0.03 ± 0.55	-0.41 ± 0.45	-0.08 ± 0.57	0.28 ± 0.98	0.58 ± 0.84	0.937	0.328	0.843	0.503	0.175
Muc1	0 ± 1.22	1.23 ± 0.69	2.35 ± 1.44	0.6 ± 1.27	1.01 ± 1.72	3.55 ± 1.35	0.983	1	0.999	1	0.014
Muc2	0 ± 0.46	-0.15 ± 0.34	-0.34 ± 0.36	-0.24 ± 0.41	0.48 ± 0.77	0.65 ± 0.45	0.985	0.702	0.899	0.397	0.157
Muc3	0 ± 0.28	0.22 ± 0.3	-0.02 ± 0.57	0.39 ± 0.76	0.33 ± 1.19	0.95 ± 0.35	0.999	0.712	1	0.98	0.199
Muc4	0 ± 0.45	0.7 ± 0.79	0.16 ± 0.6	-0.48 ± 0.43	0.13 ± 1.01	0.98 ± 0.8	0.404	0.996	0.723	0.999	0.144
Muc13	0 ± 0.38	-0.35 ± 0.77	-0.32 ± 0.52	-0.41 ± 0.6	0.01 ± 0.87	0.66 ± 0.9	0.897	0.921	0.814	1	0.447

## Sheet: Ileum
Gene	Mean ± SD						P
	Control	PS50-250 mg/kg	PS50-500 mg/kg	PS500-250 mg/kg	PS500-500 mg/kg	Mixture	PS50-250 mg/kg / Control	PS50-500 mg/kg / Control	PS500-250 mg/kg / Control	PS500-500 mg/kg / Control	Mixture / Control
Tjp1	0 ± 0.76	0.24 ± 0.55	1.44 ± 1.46	-0.57 ± 0.95	0.65 ± 1.64	-1.45 ± 1.61	0.676	0.02	0.334	0.266	0.018
Tjp2	0 ± 0.75	0.22 ± 0.52	1.08 ± 2.43	-0.07 ± 0.83	-0.28 ± 1.24	-1.26 ± 2.23	0.777	0.162	0.922	0.712	0.107
Tjp3	0 ± 0.52	-0.27 ± 0.33	1.78 ± 2.38	-0.29 ± 0.87	-0.17 ± 2.07	-0.71 ± 3.02	0.775	0.072	0.758	0.861	0.46
Ocln	0 ± 0.53	-0.21 ± 0.67	-0.7 ± 3.14	-0.48 ± 1.53	0.89 ± 1.63	-0.01 ± 2.03	0.82	0.457	0.609	0.345	0.995
Cldn1	0 ± 0.6	0.04 ± 0.46	1 ± 3.36	-1.03 ± 0.59	0.28 ± 1.52	0.05 ± 1.76	0.953	0.185	0.175	0.71	0.945
Cldn2	0 ± 1.04	0.35 ± 0.41	0.04 ± 1.54	-1.56 ± 1.83	0.67 ± 2.29	0.49 ± 0.92	0.636	0.96	0.043	0.364	0.504
Cldn3	0 ± 0.26	-0.13 ± 0.3	-0.99 ± 1.03	-1.56 ± 0.68	-0.64 ± 0.25	-1.19 ± 0.69	0.784	0.041	0.002	0.176	0.016
Cldn4	0 ± 0.71	-0.03 ± 1.34	-0.28 ± 1.56	-0.43 ± 0.66	0.6 ± 0.98	-0.78 ± 1.5	0.958	0.607	0.426	0.265	0.152
Cldn5	0 ± 1.05	-0.57 ± 0.38	-0.86 ± 1.78	-1.71 ± 1.22	-0.6 ± 1.53	-0.69 ± 1.51	0.359511	0.17474	0.0102149	0.339901	0.271067
Cldn6	0 ± 1.05	0.16 ± 1.42	2.03 ± 6.18	-1.19 ± 1.77	0.77 ± 2.82	0.06 ± 2.39	0.926238	0.258242	0.504853	0.664301	0.971329
Cldn7	0 ± 1.11	-0.02 ± 0.49	-0.42 ± 2.19	-0.92 ± 0.53	-0.47 ± 0.52	-1.17 ± 1.87	0.981515	0.545392	0.191093	0.496593	0.0973832
Cldn8	0 ± 1.58	-0.08 ± 0.64	1.24 ± 4.55	-1.5 ± 1.12	-1.04 ± 2.4	0 ± 2.47	0.95	0.332	0.243	0.415	0.997
Cldn10	0 ± 1.25	0.17 ± 0.74	0.49 ± 2.38	-0.67 ± 1.03	0.14 ± 1.2	-0.08 ± 2.4	0.841402	0.559784	0.429077	0.864592	0.9212
Cldn11	0 ± 1.58	-0.64 ± 0.51	0.2 ± 2.15	-2.47 ± 1.07	0.58 ± 2.22	-1.04 ± 2.14	0.518	0.836	0.017	0.552	0.294
Cldn12	0 ± 1.43	0.22 ± 0.48	0.87 ± 2.49	-0.37 ± 0.54	-0.24 ± 0.3	-0.25 ± 1.14	0.729	0.176	0.562	0.698	0.688
Cldn13	0 ± 0.83	-0.23 ± 0.64	-0.48 ± 2.45	-2.8 ± 1.69	-1.28 ± 1.13	-0.14 ± 2.5	0.813355	0.6222	0.00805444	0.198586	0.887109
Cldn14	0 ± 1.2	0.06 ± 0.82	-0.58 ± 4.54	-1.42 ± 2.49	0.43 ± 1.82	-0.19 ± 2.46	0.962	0.664	0.292	0.747	0.887
Cldn15	0 ± 0.87	0 ± 0.57	0.14 ± 1.06	-0.92 ± 1.08	-0.28 ± 1.39	-0.81 ± 1.54	0.999	0.855	0.235	0.717	0.293
Cldn16	0 ± 1.53	-1.29 ± 1.77	0.24 ± 2.12	-1.73 ± 1.51	-0.96 ± 1.52	-0.89 ± 3.56	0.36	0.864	0.222	0.494	0.527
Cldn17	0 ± 1.59	-0.76 ± 1.82	1.05 ± 3.2	-2.07 ± 0.75	-0.86 ± 0.79	-1.35 ± 2.52	0.514	0.372	0.084	0.464	0.25
Cldn18	0 ± 1.3	-0.6 ± 3.27	0.86 ± 2.09	-0.7 ± 2.64	1.94 ± 3.28	1.63 ± 2.17	0.683	0.561	0.636	0.197	0.276
Cldn19	0 ± 1.23	-0.91 ± 1.52	0.24 ± 2.98	-1.91 ± 1.14	-0.14 ± 2.02	1.42 ± 2.43	0.406	0.829	0.09	0.901	0.199
Cldn20	0 ± 1.16	0.37 ± 0.64	1.31 ± 2.89	-0.46 ± 1.01	0.51 ± 1.02	0.18 ± 2	0.644	0.106	0.564	0.515	0.822
Cldn22	0 ± 0.86	-0.43 ± 0.9	0.62 ± 3.01	-1.67 ± 1.65	-0.71 ± 1.34	-0.26 ± 2.51	0.683	0.555	0.118	0.498	0.803
Cldn23	0 ± 0.82	0.21 ± 0.51	0.55 ± 3.07	-1.19 ± 1.36	-0.21 ± 0.96	-0.62 ± 1.72	0.803	0.513	0.164	0.802	0.461
Muc1	0 ± 1.4	-0.26 ± 1.31	0.38 ± 4.17	-1.53 ± 1.68	-0.24 ± 1.19	-0.1 ± 2.76	1	0.535	0.755	1	1
Muc2	0 ± 1.3	0.53 ± 0.8	2.48 ± 3.15	-0.67 ± 1.83	1.75 ± 1.21	-1.36 ± 2.33	1	0.891	0.847	0.999	0.999
Muc3	0 ± 0.66	0.09 ± 0.55	0.97 ± 2.5	-1.08 ± 0.65	-0.32 ± 1.94	0.58 ± 1.8	0.988	0.457	1	0.836	0.994
Muc4	0 ± 0.48	0.44 ± 0.79	1.44 ± 2.96	0.03 ± 1.14	0.88 ± 0.92	-0.37 ± 2.32	0.87	0.106	0.998	0.918	0.815
Muc13	0 ± 0.36	0.89 ± 0.33	2.49 ± 1.59	-0.32 ± 0.52	0.78 ± 2.41	-1 ± 1.93	0.967	0.049	0.917	0.23	0.448

## Sheet: Colon
Gene	Mean ± SD						P
	Control	PS50-250 mg/kg	PS50-500 mg/kg	PS500-250 mg/kg	PS500-500 mg/kg	Mixture	PS50-250 mg/kg / Control	PS50-500 mg/kg / Control	PS500-250 mg/kg / Control	PS500-500 mg/kg / Control	Mixture / Control
Tjp1	0 ± 0.74	-0.13 ± 0.64	0.3 ± 0.36	0.27 ± 0.92	0.43 ± 0.75	0.61 ± 0.62	0.562	0.184	0.24	0.062	0.011
Tjp2	0 ± 0.23	-0.22 ± 0.67	0.24 ± 0.39	0.32 ± 0.84	0.1 ± 0.57	0.56 ± 0.56	0.249	0.218	0.1	0.594	0.007
Tjp3	0 ± 0.63	-0.11 ± 0.56	0.57 ± 0.45	0.37 ± 0.92	0.45 ± 0.6	0.61 ± 0.29	0.648	0.024	0.131	0.071	0.018
Ocln	0 ± 0.29	-0.47 ± 0.89	0.17 ± 1.12	0.62 ± 0.62	0.71 ± 0.83	0.82 ± 0.58	0.255	0.668	0.136	0.088	0.051
Cldn1	0 ± 0.3	-0.89 ± 1.02	-0.48 ± 1.64	0.34 ± 0.73	0.61 ± 1.43	0.9 ± 0.83	0.145	0.426	0.573	0.315	0.14
Cldn2	0 ± 0.33	0.12 ± 0.52	0.67 ± 1.04	0.49 ± 0.55	0.44 ± 0.38	0.93 ± 0.31	0.781	0.136	0.272	0.32	0.042
Cldn3	0 ± 0.26	0.24 ± 0.19	0.34 ± 0.79	0.56 ± 0.58	0.61 ± 0.2	0.98 ± 0.62	0.583	0.434	0.198	0.162	0.03
Cldn4	0 ± 0.18	0.22 ± 1.11	1.19 ± 0.58	1.01 ± 1.22	1.12 ± 1.22	1.12 ± 0.48	0.601	0.009	0.023	0.013	0.012
Cldn5	0 ± 0.61	-0.81 ± 0.97	0.03 ± 1.57	-0.08 ± 1.1	-0.14 ± 0.74	0.45 ± 0.74	0.117153	0.945643	0.869264	0.777534	0.374782
Cldn6	0 ± 1.22	-0.23 ± 1.29	0.77 ± 1.95	-0.68 ± 1.07	0.97 ± 1.56	0.86 ± 1.63	0.76	0.322	0.376	0.212	0.269
Cldn7	0 ± 0.41	-0.22 ± 0.27	0.21 ± 0.49	0.02 ± 1.07	-0.24 ± 0.45	0.27 ± 0.7	0.577263	0.600593	0.959816	0.538378	0.495585
Cldn8	0 ± 0.42	-0.31 ± 0.8	-0.04 ± 1.29	0.45 ± 0.66	0.65 ± 0.73	1.22 ± 0.4	0.471842	0.915759	0.297018	0.13635	0.00773641
Cldn10	0 ± 0.78	-0.46 ± 0.59	0.49 ± 0.49	0.63 ± 0.86	1.75 ± 2.61	0.75 ± 1.19	0.4957	0.46537	0.345988	0.0140212	0.264483
Cldn11	0 ± 0.47	0.17 ± 0.33	1.41 ± 0.94	0.21 ± 0.95	1.3 ± 1	0.84 ± 1.18	0.754	0.018	0.706	0.027	0.14
Cldn12	0 ± 0.77	-0.11 ± 0.25	0.23 ± 0.53	0.51 ± 0.61	0.31 ± 0.42	0.56 ± 0.35	0.652782	0.343633	0.0419053	0.209659	0.0260375
Cldn13	0 ± 0.47	-0.53 ± 0.41	0.72 ± 1.23	0.74 ± 0.44	1.15 ± 1.86	0.25 ± 0.94	0.375223	0.226683	0.214801	0.0604284	0.675951
Cldn14	0 ± 0.43	-0.93 ± 0.42	-0.34 ± 2.18	0.73 ± 0.39	1.05 ± 0.3	1.17 ± 0.38	0.151552	0.593989	0.256223	0.106728	0.0743289
Cldn15	0 ± 0.47	0.12 ± 0.71	0.37 ± 0.81	0.39 ± 0.58	-0.04 ± 0.93	0.72 ± 0.28	0.82	0.493	0.479	0.934	0.192
Cldn16	0 ± 0.88	-1.68 ± 1.98	-0.04 ± 1.98	-1.76 ± 1.82	-0.36 ± 0.89	-1.3 ± 1.89	0.138	0.969	0.121	0.747	0.247
Cldn17	0 ± 0.32	-0.55 ± 0.7	1.62 ± 1.19	0.34 ± 0.94	0.57 ± 0.77	0.28 ± 1.02	0.388	0.016	0.586	0.371	0.661
Cldn18	0 ± 1.08	-0.58 ± 0.46	0.4 ± 1.14	-0.01 ± 1.32	0.24 ± 2.31	0.19 ± 1.6	0.479	0.628	0.989	0.772	0.812
Cldn19	0 ± 0.54	-2.28 ± 1.46	0.21 ± 1.44	-1.64 ± 1.89	0.17 ± 1.32	-0.81 ± 2.48	0.027	0.827	0.101	0.861	0.41
Cldn20	0 ± 0.14	-0.46 ± 0.67	0.43 ± 0.46	0.4 ± 0.68	1.26 ± 0.53	0.85 ± 0.6	0.153	0.189	0.213	0.001	0.012
Cldn22	0 ± 1.68	-1.09 ± 0.97	-0.31 ± 0.95	0.03 ± 0.65	0.56 ± 0.69	0.78 ± 0.56	0.0139829	0.466511	0.934918	0.183535	0.0711704
Cldn23	0 ± 0.9	-0.01 ± 1	0.09 ± 0.63	0.38 ± 0.94	0.84 ± 0.97	0.54 ± 0.12	0.979727	0.8389	0.402809	0.0717483	0.233037
Muc1	0 ± 1.42	-1.06 ± 1.24	-0.92 ± 2.22	-0.89 ± 0.61	-0.43 ± 1.04	-0.62 ± 0.57	0.512	0.078	0.67	0.969	0.881
Muc2	0 ± 0.77	-0.39 ± 0.35	-0.4 ± 0.73	-0.29 ± 0.73	-0.32 ± 0.36	-0.02 ± 0.5	0.999	0.001	0.022	0.032	0.166
Muc3	0 ± 0.53	-0.09 ± 0.92	-1.52 ± 0.56	-1.01 ± 0.96	-0.95 ± 1.43	-0.69 ± 0.87	0.856	0.991	0.664	0.989	0.997
Muc4	0 ± 1	-0.51 ± 0.21	-0.25 ± 1.2	-0.69 ± 0.77	-0.27 ± 0.09	-0.21 ± 1.01	0.855	0.002	0.204	0.12	0.999
Muc13	0 ± 0.89	-0.4 ± 0.68	-1.9 ± 1.16	-0.92 ± 0.6	-1.05 ± 0.99	-0.12 ± 0.5	0.887	1	0.961	1	1
